# Supplementary material for: Persistent Olfactory Dysfunction Three Years After COVID-19: A Multicenter Observational Study
Source: Pathogens. 2026 May 17;15(5):541. doi: 10.3390/pathogens15050541 (PMC13209864; doi:10.3390/pathogens15050541)
Supplement: Supplementary file 1 [file pathogens-15-00541-s001.zip]

Archive with 1 entries (1 files):
- pathogens-4303244-supplementary.pdf
